# Supplementary material for: 3,5-Dimethyl-2,4,6-trimethoxychalcone Lessens Obesity and MAFLD in Leptin-Deficient ob/ob Mice
Source: Int J Mol Sci. 2024 Sep 11;25(18):9838. doi: 10.3390/ijms25189838 (PMC11432508; doi:10.3390/ijms25189838)
Supplement: Supplementary file 1 [file ijms-25-09838-s001.zip]

Archive with 1 entries (1 files):
- ijms-3139529-supplementary.pdf
